# Supplementary material for: Isoforms in action: The impact of transcript diversity in phenotype
Source: Genet Mol Biol. 2026 May 15;49(Suppl 1):e20250220. doi: 10.1590/1678-4685-GMB-2025-0220 (PMC13178736; doi:10.1590/1678-4685-GMB-2025-0220)
Supplement: Table S1 - [file 1415-4757-GMB-49-s1-e20250220-s1.xlsx]

## Sheet: Introduction
Genetics and Molecular Biology
https://doi.org/10.1590/1678-4685-GMB-2025-0220
Supplementary Material to "Isoforms in Action: The Impact of Transcript Diversity in Phenotype"
Gene	Transcripts	References	Details
Dscam	-	https://doi.org/10.1038/ng1299 (Neves et al. 2004)	Splicing generates thousands of isoforms, controbuting to neuronal wiring specificity
Sxl	-	https://doi.org/10.1016/0092-8674(88)90248-6 (Bell et al. 1988)	Splicing controls sexual development and dosage compensation in male/female D. melanogaster
Tra	-	https://doi.org/10.1016/0092-8674(87)90332-1 (Boggs et al. 1987) https://doi.org/10.1101/gad.5.11.2071 (Ryner et al. 1991)	Controls female-specific processing of Dsx pre-mRNA through the positive regulation of alternative 3'-terminal exon use.
Dsx	-	https://doi.org/10.1016/0092-8674(87)90332-1 (Boggs et al. 1987)	Alternative processing of the Dsx pre-mRNA controls somatic sexual differentiation in D. melanogaster
BCL2L1*		https://doi.org/10.1038/s41467-018-08150-5 (Aird et al. 2019)	Produces pro- and anti-apoptotic splice variants that modulate cell fate under stress
PKM*	PKM1	https://doi.org/10.1093/jmcb/mjr030 (Wang et al. 2012)	Mutually exclusive exon splicing produces the PKM1 and PKM2 isoforms, which differ in their metabolic outputs
	PKM2
* = also mentioned in "Noncoding v coding"

## Sheet: Coding v coding
Gene	Transcripts	References	Details
FLT1	sFLT1	https://doi.org/10.1038/s41598-017-11639-6 (Ashar-Patel et al. 2017) https://doi.org/10.1146/annurev-pathol-121808-102149 (Young et al. 2010) https://doi.org/10.1038/cgt.2011.57 (Zhu et al. 2011) https://doi.org/10.1007/s00404-021-06186-5 (Andrikos et al. 2022) https://doi.org/10.1038/s41440-025-02282-0 (Yamazaki et al. 2025)	Abundant in placentas with growth deficiency; has been proposed as a treatment for different types of cancers and as a predictor for disease severity in Intrauterine Growth Restriction and Preeclampsia
PDGFRA	-	https://doi.org/10.1038/modpathol.3800136 (Wasag et al. 2004)	Mutant isoforms, notably exon 18 variants, drive tumorigenesis in gastrointestinal stromal tumors (GISTs).
PDGFRB	-
EGFR	-	https://doi.org/10.1186/1476-4598-9-166 (Albitar et al. 2010)	Full-length and soluble isoforms differentially modulate EGFR signaling and sensitivity to EGFR blockade.
TGFBR2	-	https://doi.org/10.1016/j.cellsig.2018.09.002 (Vander Ark et al. 2018)	Different isoforms alter ligand binding and signaling output, shaping context-dependent tumor suppressive or metastatic responses.
CSF1R	-	https://doi.org/10.1038/s12276-020-0484-z (Mun et al. 2020)	CSF1R signaling governs myeloid cell fate, and its dysregulation drives inflammatory and neoplastic disease states.
IGF1R	-	https://doi.org/10.1210/endocr/bqab147 (Mathur and Yee 2021),	Two splice-derived isoforms have distinct signaling outputs, and tumor-specific re-expression of the fetal variant is linked to mitogenic activity and therapy resistance.
MET	-	https://doi.org/10.1038/sj.onc.1202683 (Day et al. 1999)	Full-length isoform is mitogenic, whereas the truncated isoform blocks proliferation but retains pro-motility signaling via MET.
CD45	CD45RA	https://doi.org/10.1002/(sici)1521-4141(199801)28:01%3C22::aid-immu22%3E3.0.co;2-7 (Zilch et al. 1998) https://doi.org/10.1126/science.1157610 (Oberdoerffer et al. 2008) https://doi.org/10.1016/j.coi.2012.04.001 (Henson et al. 2012b) https://doi.org/10.1203/00006450-199802000-00021 (Tezuka et al. 1998) https://doi.org/10.1038/s41598-017-11122-2 (Hu and Wang 2017)	CD45 isoforms vary in extracellular length and tune T cell receptor signaling thresholds, shifting from long forms in naïve cells to short forms in activated/memory subsets.
	CD45RB
	CD45RC
	CD45RO
TNF	TNFR2	https://doi.org/10.1016/j.molimm.2007.03.017 (Hauser et al. 2007) https://doi.org/10.3892/ol.2017.6905 (López‑Urrutia et al. 2017) https://doi.org/10.1038/s41598-018-30621-4 (Wang et al. 2018)	Sequesters TNFα, attenuating inflammatory signaling
CASP9	caspase-9a	https://doi.org/10.1158/0008-5472.can-10-1545 (Shultz et al. 2010) https://doi.org/10.1038/cdd.2016.91 (Paronetto et al. 2016) https://doi.org/10.7554/elife.80953 (Blake et al. 2022)	Essential in apoptosome assembly and activation of downstream caspases
	caspase-9b		Acts as a dominant-negative inhibitor, binding to the apoptosome complex but preventing its activation
CTCF	CTCF-s	https://doi.org/10.1038/s41467-019-08949-w (Li et al. 2019)	Promotes a long-range interaction of IFI6 gene enhancer and promoter, leading to cellular apoptosis
WT1	-	https://doi.org/10.1101/gad.1402306 (Bor et al. 2006) https://doi.org/10.1242/dev.01682 (Wagner et al. 2005) https://doi.org/10.1002/(SICI)1521-1878(199903)21:3%3C191::AID-BIES3%3E3.0.CO;2-8 (Little et al. 1999)	RNA isoform dysregulation of this gene impairs neuronal development in the olfactory system.
TP63	-	https://doi.org/10.1038/s41420-025-02326-x (Chen et al. 2025a)	Isoforms that lose its N-terminal transcription activation domain can display dominant-negative or oncogenic roles
FOXP1	-	https://doi.org/10.3324/haematol.2016.156455 (van Keimpema et al. 2017)	Isoforms that lose its N-terminal terminal domain can display oncogenic properties, repressing apoptosis and plasma cell differentiation
STAT3	-	https://doi.org/10.18632/oncotarget.28412 (Shamir et al. 2023)	Isoforms that lose its C-terminal terminal domain can act as a partial dominant-negative isoform, leading to distinct effects on cancer-associated signaling
PTBP1		https://doi.org/10.1016/j.celrep.2016.11.034 (Vuong et al. 2016)	Isoform switching rewires splicing during neurogenesis, enabling the transition to differentiated neurons.
PTBP2
hnRNPD	-	https://doi.org/10.1128/mcb.19.6.4056 (Wilson et al. 1999) https://doi.org/10.1128/MCB.02251-05 (Banihashemi et al. 2006) https://doi.org/10.1096/fj.08-107250 (Nechama et al. 2008)	Isoforms can have opposing effects on mRNA stability, regulating inflammatory and stress responses.
SRSF1	-	https://doi.org/10.1093/nar/gkv223 (Comiskey et al. 2015) https://doi.org/10.1038/s41419-022-05470-9 (Ivanova et al. 2023) https://doi.org/10.1016/j.apsb.2023.05.022 (Li et al. 2023)	Isoforms of this gene can act either as canonical splicing enhancers or as dominant-negative regulators that interfere with spliceosome assembly

## Sheet: Noncoding v coding
Gene	Transcripts	References	Details
RIOK3	full-length (FL)	https://doi.org/10.3389/fcimb.2021.799024 (White et al. 2022)	Includes complete 13 exons; involved in the cellular immune response to viral infection
	X2		AS site in exon 8 results in a PTC in exon 9; expected to be degraded by NMD
	X1		Excludes exon 7, resulting in a PTC in exon 8
	X1/X2		Contains the X2 AS site and skips exon 7
RIG-I	Isoforms with retained intron	https://doi.org/10.1016/j.cell.2020.10.004 (Banerjee et al. 2020)	SARS-CoV-2 Nsp16 binds to U1 and U2 and leads to intron retention in genes involved in immune response and splicing
IRF7
ISG15
HLA-B	Unproductive isoforms	https://doi.org/10.3390/ijms25115671 (Dias et al. 2024)
HNRNPH1
RBM5	--	https://doi.org/10.1111/febs.15352 (Tavanez et al. 2020)	Splicing factors that suffer mis-splicing due to interaction of flavivirus sfRNAs with U2 snRNP component SF3B1
SRSF7	--	https://doi.org/10.1074/jbc.ra119.009129 (Michalski et al. 2019)
MATR3	--	https://doi.org/10.1126/science.aat8127 (Gandal et al. 2018)	Splicing factors differentially spliced in Autism Spectrum Disorder (ASD), Schizophrenia (SCZ), and Bipolar Disorder (BD)
QKI	--
RBM3	--
SRRM2	--
U2AF1	--
SRSF11	--
GRIN1	Canon		Encodes the obligatory subunit of the N-methyl-D-aspartate receptor (NMDA) receptor
	Isoforms that skip exon 4		Skipped exon 4 results in altered protein extracellular ligand-binding domain, receptor likely with aberrant function
BRD9	--	https://doi.org/10.1038/s41586-019-1646-9 (Inoue et al. 2019)	Mutations in SF3B1 commonly converge on repression of BRD9; use of aberrant branchpoint
PKM	PKM1 (M1)	https://doi.org/10.1016/S0021-9258(18)67091-7 (Noguchi et al., 1986) https://doi.org/10.1038/nature06734 (Christofk et al. 2008); https://doi.org/10.1093/jmcb/mjr030 (Wang et al. 2012)	Pyruvate kinase isoform most expressed in adult mammals
	PKM2 (M2)		Splice variant of M1 expressed during embryonic development and in cancer, leading to Warburg effect
HIPK2	--	https://doi.org/10.1038/onc.2013.86 (Kurokawa et al. 2014)	Splicing factor SRSF3 regulates apoptosis through splicing of this gene.
RPS6KB1	S6K1-2	https://doi.org/10.1016/j.celrep.2012.11.020 (Ben-Hur et al. 2013)	Non-canonical isoform that activates mTORC1 signaling, promoting cell growth
BCL2L1 (BCL-X)	BCL-XL (long isoform)	https://doi.org/10.1016/0092-8674(93)90508-n (Boise et al. 1993); https://doi.org/10.1038/s41467-018-08150-5 (Aird et al. 2019); https://doi.org/10.3892/ol.2021.12931 (Chen and Li 2021)	Results in anti-apoptotic protein that prevents cytochrome c release
	BCL-XS (short isoform)		Results in protein that promotes apoptosis via facilitating cyt c release and caspase activation
TERT	Active isoforms	https://doi.org/10.1038/s41388-018-0639-8 (Sayed et al. 2019)	Cancer cells favor the full-length, active isoform of TERT over inactive dominant-negative isoforms
PAIP2	circPAIP2	https://doi.org/10.1038/nsmb.2959 (Li et al. 2015)	Enhance Pol II transcription of its parental gene by means of direct interaction with U1 snRNP
EIF3J	circEIF3J
USP1	circUSP1	https://doi.org/10.1038/s41388-024-02968-8 (Li et al. 2024b)	Circular isoforms transcribed from protein coding genes that affect expression of other genes
MMP9	circMMP9	https://doi.org/10.1038/s41598-024-53422-4 (Li et al. 2024a)
MAT2A	Isoforms with specific intron retention	https://doi.org/10.1073/pnas.1015264107 (Bell et al. 2010); https://doi.org/10.1016/j.cell.2017.05.003 (Pendleton et al. 2017); https://doi.org/10.1101/gr.280431.125 (Pereira & Mamede et al. 2025)	Transcripts that show intron excision given stimuli (high SAM levels in MAT2A, calcium in KCNMA1) seemingly via post-transcriptional splicing
KCNMA1

## Sheet: LncRNA
Gene	Transcripts	References	Details
NEAT1	NEAT1_1	https://doi.org/10.1038/emboj.2012.251 (Naganuma et al. 2012); https://doi.org/10.1016/j.molcel.2009.06.027 (Chen and Carmichael 2009); https://doi.org/10.1242/dev.110544 (Nakagawa et al. 2014); https://doi.org/10.1261/rna.047332.114 (Standaert et al. 2014); https://doi.org/10.1038/nm.4135 (Adriaens et al. 2016); https://doi.org/10.1096/fj.201900830r (Simchovitz et al. 2019) https://doi.org/10.10…	Assembly of paraspeckles; roles in stress and estabilishment of pregnancy and lactation
	NEAT1_2	https://doi.org/10.1261/rna.059477.116 (Li et al. 2017); https://doi.org/10.1016/j.cmet.2021.11.011 (Park et al. 2021)	Formation of microspeckles and scaffolding of glycolytic complexes
TUG1	Cytoplasmic	https://doi.org/10.1186/s13059-020-02081-5 (Lewandowski et al. 2020)	Essential for male fertility; contains ORF that codes for protein that affects mitochondrial potential
	Nuclear (due to retention of introns 1 and 2 )	https://doi.org/10.3892/ol.2019.10848 (Zhou et al. 2019); https://doi.org/10.1038/s41467-021-23221-w (Dumbović et al. 2021)	Regulation of proliferation and apoptosis
LINC-PINT	LINC-PINT-215	https://doi.org/10.1186/gb-2013-14-9-r104 (Marín-Béjar et al. 2013)	Regulated by p53; roles in promoting survival and acting as a tumor suppressor
	circPINTexon2	https://doi.org/10.1038/s41467-018-06862-2 (Zhang et al. 2018); https://doi.org/10.3390/ncrna8050068 (Conceição et al. 2022)	Harbors an IRES and encodes the peptide LINC87aa
GAS5	--	https://doi.org/10.1016/S0092-8674(88)91065-3 (Schneider et al. 1988)	Uncovered as a gene expressed in the G0 phase of the cell cycle
	Exon 12-containing isoforms	https://doi.org/10.1126/scisignal.2000568 (Kino et al. 2010); https://doi.org/10.1093/nar/gkz486 (Parsonnet et al. 2019)	Exon 12 contains hairpin that mimics glucocorticoid response elements (GRE), acts as decoy riborepressor
linc001125	--	https://doi.org/10.1093/carcin/bgab034 (Xian et al. 2021)	LincRNA enriched in serum exosomes derived from non-small cell lung cancer patients
VEGFA*	circ_0076611 (genesis dependent on lncRNA MALAT1)	https://doi.org/10.1038/s42003-022-03539-x (Turco et al. 2022)	Formed from backsplicing of VEGFA exon 7, an event dependent on MALAT1; promotes proliferative state in tumour
SCAMP1_AS1	--	https://doi.org/10.1038/s41598-025-15125-2 (Li et al. 2025)	Suggested as biomarker in osteosarcoma
SUMO1P3	--	https://doi.org/10.26355/eurrev_202101_24379 (A. Na-er et al. 2021)	Suggested as biomarker in breast cancer
lncRNA-p3134	--	https://doi.org/10.1159/000488434 (Ruan et al. 2018)	Suggested as biomarker in type 2 diabetes mellitus
CYTOR	--	https://doi.org/10.1016/j.bbadis.2019.02.014 (Yuan et al., 2019) https://doi.org/10.1016/j.ncrna.2024.10.001 (Zhao et al. 2025)	Suggested as biomarker in cardiomegaly
* = not a lncRNA, but a lncRNA plays part in its expression
